# Supplementary material for: The improvement strategy of fresh produce supply chain resilience based on extenics
Source: PLoS One. 2024 Sep 30;19(9):e0309008. doi: 10.1371/journal.pone.0309008 (PMC11441652; doi:10.1371/journal.pone.0309008)
Supplement: S1 Data — (XLSX) [file pone.0309008.s001.xlsx]

## Sheet: Sheet1
Expert A	Expert B	Expert C	Expert D	Expert E
2.5	3.5	3	4	3
2.5	3	2.8	3.2	3.25
2.5	3.5	3	4	2.5
2	2.4	2.4	2.6	2.6
3.2	3.3	3.4	3.1	3.25
2.8	3.4	3.6	2.9	3.3
4.5	4	4.1	4.3	3.6
3.5	4	3.7	3.9	3.9
3.5	3	3.25	3	3
4	4.2	4.1	4.3	4.25
2	3	4	3	3
1.8	2	2.2	2.1	2.2
4.5	4	4.3	4.2	4.4
Sheet1: Five experts rated thirteen indicators of the fresh agricultural product supply chain system. The above are the evaluation scores of each expert, with a maximum score of 5 points.

## Sheet: Sheet2
Expert A
1	2	1/2
1/2	1	1/3
2	3	1
1	8	5	6	7
1/8	1	3	4	5
1/5	1/3	1	2	3
1/6	1/4	1/2	1	2
1/7	1/5	1/3	1/2	1
1	2	3
1/2	1	2
1/3	1/2	1
1	1/7	1/5	1/4	1/6
7	1	3	4	2
5	1/3	1	2	1/2
4	1/4	1/2	1	1/3
6	1/2	2	3	1
Sheet2: Expert A first conducts pairwise comparisons of product resilience, financial resilience, and intrinsic resilience using the Analytic Hierarchy Process, and then compares the various indicators included in them pairwise. The above are the comparison results of Expert A.

## Sheet: Sheet3
Expert B
1	3	4
1/3	1	2
1/4	1/2	1
1	4	7	2	3
1/4	1	6	3	2
1/7	1/6	1	5	4
1/2	1/3	1/5	1	7
1/3	1/2	1/4	1/7	1
1	3	4
1/3	1	2
1/4	1/2	1
1	4	5	6	7
1/4	1	3	4	5
1/5	1/3	1	2	3
1/6	1/4	1/2	1	2
1/7	1/5	1/3	1/2	1
Sheet3: Expert B first conducts pairwise comparisons of product resilience, financial resilience, and internal resilience using the Analytic Hierarchy Process, and then compares the various indicators included in them pairwise. The above are the comparison results of Expert B.

## Sheet: Sheet4
Expert C
1	5	3
1/5	1	1/2
1/3	2	1
1	3	6	7	8
1/3	1	5	6	7
1/6	1/5	1	4	5
1/7	1/6	1/4	1	3
1/8	1/7	1/5	1/3	1
1	5	7
1/5	1	3
1/7	1/3	1
1	1/7	1/5	1/4	1/6
7	1	3	4	2
5	1/3	1	2	1/2
4	1/4	1/2	1	1/3
6	1/2	2	3	1
Sheet4: Expert C first conducts pairwise comparisons of product resilience, financial resilience, and internal resilience using the Analytic Hierarchy Process, and then compares the various indicators included in them pairwise. The above are the comparison results of Expert C.

## Sheet: Sheet5
Expert D
1	6	1/4
1/6	1	1/2
4	2	1
1	5	4	3	2
1/5	1	3	2	1
1/4	1/3	1	2	3
1/3	1/2	1/2	1	4
1/2	1	1/3	1/4	1
1	4	2
1/4	1	1/2
1/2	2	1
1	5	6	7	8
1/5	1	4	5	6
1/6	1/4	1	3	4
1/7	1/5	1/3	1	2
1/8	1/6	1/4	1/2	1
Sheet5: Expert D first conducts pairwise comparisons of product resilience, financial resilience, and internal resilience using the Analytic Hierarchy Process, and then compares the various indicators included in them pairwise. The above are the comparison results of Expert D.

## Sheet: Sheet6
Expert E
1	7	1/5
1/7	1	1/2
5	2	1
1	2	3	4	5
1/2	1	2	3	4
1/3	1/2	1	2	3
1/4	1/3	1/2	1	2
1/5	1/4	1/3	1/2	1
1	6	8
1/6	1	2
1/8	1/2	1
1	1/7	1/5	1/4	1/6
7	1	3	4	2
5	1/3	1	2	1/2
4	1/4	1/2	1	1/3
6	1/2	2	3	1
Sheet6: Expert E first conducts pairwise comparisons of product resilience, financial resilience, and internal resilience using the Analytic Hierarchy Process, and then compares the various indicators included in them pairwise. The above are the comparison results of Expert E.
